# Supplementary material for: Molecular Descriptors as a Facile Tool toward Designing Surface-Functionalized Nanoparticles for Drug Delivery
Source: Mol Pharm. 2022 Mar 22;19(4):1168–75. doi: 10.1021/acs.molpharmaceut.1c00940 (PMC8985240; doi:10.1021/acs.molpharmaceut.1c00940)
Supplement: Supplementary file 1 — mp1c00940_si_001.xlsx [file mp1c00940_si_001.xlsx]

## Sheet: Molecular descriptors
Molecule	SMILES	Formula	MW	#Heavy atoms	#Aromatic heavy atoms	Fraction Csp3	#Rotatable bonds	#H-bond acceptors	#H-bond donors	Molar refractivity	TPSA	iLOGP	XLOGP3	WLOGP	MLOGP	Silicos-IT Log P	Consensus Log P	ESOL Log S	ESOL Solubility (mg/ml)	ESOL Solubility (mol/l)	ESOL Class	Ali Log S	Ali Solubility (mg/ml)	Ali Solubility (mol/l)	Ali Class	Silicos-IT LogSw	Silicos-IT Solubility (mg/ml)	Silicos-IT Solubility (mol/l)	Silicos-IT class	Gut absorption	BBB permeant	P-gp substrate	CYP1A2 inhibitor	CYP2C19 inhibitor	CYP2C9 inhibitor	CYP2D6 inhibitor	CYP3A4 inhibitor	log Kp (cm/s)	Lipinski #violations	Ghose #violations	Veber #violations	Egan #violations	Muegge #violations	Bioavailability Score	PAINS #alerts	Brenk #alerts	Leadlikeness #violations	Synthetic accessibility
OZ	CCCN(C(=O)CC)C	C7H15NO	129.2	9	0	0.86	4	1	0	38.86	20.31	2.15	1.09	1.26	1.22	0.73	1.29	-1.06	11.2	0.0863	Very soluble	-1.11	10.1	0.0778	Very soluble	-1.5	4.06	0.0314	Soluble	High	Yes	No	No	No	No	No	No	-6.31	0	2	0	0	1	0.55	0	0	1	1
AA	CC(C(=O)N)CC	C5H11NO	101.15	7	0	0.8	2	1	1	29.06	43.09	1.22	0.54	0.52	0.49	0.11	0.58	-0.68	21.4	0.211	Very soluble	-1.02	9.74	0.0963	Very soluble	-0.62	24.3	0.24	Soluble	High	Yes	No	No	No	No	No	No	-6.53	0	3	0	0	1	0.55	0	0	1	1
VP	CCC(N1CCCC1=O)C	C8H15NO	141.21	10	0	0.88	2	1	0	45.47	20.31	2.12	1.11	1.03	1.16	1.55	1.39	-1.28	7.36	0.0521	Very soluble	-1.13	10.5	0.0742	Very soluble	-1.42	5.42	0.0384	Soluble	High	Yes	No	No	No	No	No	No	-6.37	0	1	0	0	1	0.55	0	0	1	1.45
Gly	CCC(OC)CO	C5H12O2	104.15	7	0	1	3	2	1	28.4	29.46	1.62	0.35	0.4	0.23	0.35	0.59	-0.51	32.3	0.31	Very soluble	-0.53	30.5	0.293	Very soluble	-0.61	25.8	0.248	Soluble	High	No	No	No	No	No	No	No	-6.69	0	3	0	0	1	0.55	0	0	1	1.35
AcM	CCC(C(=O)N1CCOCC1)C	C9H17NO2	171.24	12	0	0.89	3	2	0	51.36	29.54	2.2	0.75	0.51	0.6	1.45	1.1	-1.18	11.4	0.0667	Very soluble	-0.95	19.2	0.112	Very soluble	-1.24	9.92	0.0579	Soluble	High	Yes	No	No	No	No	No	No	-6.81	0	0	0	0	1	0.55	0	0	1	1.97
DMA	CCC(C(=O)N(C)C)C	C7H15NO	129.2	9	0	0.86	3	1	0	38.86	20.31	2.1	1.12	1.12	1.22	0.56	1.22	-1.15	9.18	0.071	Very soluble	-1.14	9.36	0.0725	Very soluble	-1.13	9.6	0.0743	Soluble	High	Yes	No	No	No	No	No	No	-6.29	0	2	0	0	1	0.55	0	0	1	1.03
HPMA	CCC(C(=O)NCC(O)C)(C)C	C9H19NO2	173.25	12	0	0.89	5	2	2	49.28	49.33	1.85	1.05	0.92	0.99	1	1.16	-1.25	9.84	0.0568	Very soluble	-1.68	3.65	0.0211	Very soluble	-1.76	3.03	0.0175	Soluble	High	Yes	No	No	No	No	No	No	-6.61	0	0	0	0	1	0.55	0	0	1	1.74
HEMA	OCCNC(=O)C(CC)(C)C	C8H17NO2	159.23	11	0	0.88	5	2	2	44.47	49.33	1.77	0.61	0.53	0.67	0.75	0.87	-0.88	20.9	0.131	Very soluble	-1.22	9.59	0.0602	Very soluble	-1.72	3.05	0.0191	Soluble	High	Yes	No	No	No	No	No	No	-6.84	0	1	0	0	1	0.55	0	0	1	1.12
SA	OCC(C(C1OC(O)(CC(C1NC(=O)C)O)C(=O)O)O)OC	C12H21NO9	323.3	22	0	0.83	7	9	6	69.31	165.78	-0.5	-2.93	-3.22	-3.04	-2.15	-2.37	0.46	940	2.91	Highly soluble	0.01	329	1.02	Highly soluble	1.62	13600	42.2	Soluble	Low	No	Yes	No	No	No	No	No	-10.35	1	1	1	1	3	0.11	0	0	0	4.51
CBAA	CCC(C(=O)NCCC[N+](CCC(=O)[O-])(C)C)C	C13H26N2O3	258.36	18	0	0.85	10	3	1	69.81	69.23	-1.51	0.85	-0.24	-2.52	1.15	-0.45	-1.32	12.4	0.0482	Very soluble	-1.89	3.35	0.013	Very soluble	-3.34	0.118	0.000457	Soluble	High	No	No	No	No	No	No	No	-7.27	0	0	0	0	0	0.55	0	1	1	2.53
CBMA	CCC(C(=O)OCC[N+](CCC(=O)[O-])(C)C)(C)C	C13H25NO4	259.34	18	0	0.85	9	4	0	67.83	66.43	-1.26	1.43	0.18	-2.12	1.32	-0.09	-1.75	4.56	0.0176	Very soluble	-2.43	0.963	0.00371	Soluble	-3.01	0.253	0.000975	Soluble	High	No	Yes	No	No	No	No	No	-6.87	0	0	0	0	0	0.55	0	1	1	2.38
SBMA	CCC(C(=O)OCC[N+](CCCS(=O)(=O)[O-])(C)C)(C)C	C13H27NO5S	309.42	20	0	0.92	10	5	0	76.69	91.88	-2.96	1.17	2.06	-2.21	0.73	-0.24	-1.84	4.52	0.0146	Very soluble	-2.69	0.625	0.00202	Soluble	-3.37	0.131	0.000424	Soluble	High	No	Yes	No	No	No	No	No	-7.36	0	0	0	0	0	0.55	0	2	1	3.05
MPC	CCC(C(=O)OCCOP(=O)(OCC[N+](C)(C)C)[O-])(C)C	C13H28NO6P	325.34	21	0	0.92	11	6	0	78.47	94.7	-1.58	0.69	2.24	-2.92	0.88	-0.14	-1.57	8.84	0.0272	Very soluble	-2.26	1.8	0.00555	Soluble	-2.92	0.391	0.0012	Soluble	High	No	Yes	No	No	No	No	No	-7.79	0	0	1	0	0	0.55	0	2	1	3.7
VPPS	CC(c1cccc[n+]1CCCS(=O)(=O)[O-])C	C11H17NO3S	243.32	16	6	0.55	5	3	0	62.91	69.46	-3.1	1.32	2.11	1.18	0.91	0.49	-2.13	1.81	0.00745	Soluble	-2.38	1.02	0.00417	Soluble	-2.6	0.615	0.00253	Soluble	High	Yes	No	No	No	No	No	No	-6.85	0	0	0	0	0	0.55	0	2	1	2.28
