# Supplementary material for: Molecular Descriptors as a Facile Tool toward Designing Surface-Functionalized Nanoparticles for Drug Delivery
Source: Mol Pharm. 2022 Mar 22;19(4):1168–75. doi: 10.1021/acs.molpharmaceut.1c00940 (PMC8985240; doi:10.1021/acs.molpharmaceut.1c00940)
Supplement: Supplementary file 2 — mp1c00940_si_002.xlsx [file mp1c00940_si_002.xlsx]

## Sheet: Tanimoto coefficient matrix
Molecule	OZ	AA	VP	Gly	AcM	DMA	HPMA	HEMA	SA	CBAA	CBMA	SBMA	MPC	VPPS
OZ	1	0.4545	0.7273	0.2308	0.6154	0.6364	0.6154	0.5385	0.2917	0.4211	0.35	0.3182	0.2	0.3889
AA	0.4545	1	0.4167	0.4	0.5833	0.7778	0.5833	0.6364	0.2083	0.3889	0.3158	0.2857	0.2727	0.2778
VP	0.7273	0.4167	1	0.3077	0.4667	0.4615	0.5714	0.5	0.3333	0.4	0.3333	0.3043	0.1923	0.7
Gly	0.2308	0.4	0.3077	1	0.2667	0.3333	0.2667	0.2857	0.3182	0.1905	0.25	0.2273	0.2174	0.15
AcM	0.6154	0.5833	0.4667	0.2667	1	0.75	0.7143	0.7692	0.3077	0.4286	0.3636	0.3333	0.2222	0.3333
DMA	0.6364	0.7778	0.4615	0.3333	0.75	1	0.6154	0.6667	0.24	0.4211	0.2857	0.2609	0.25	0.3158
HPMA	0.6154	0.5833	0.5714	0.2667	0.7143	0.6154	1	0.9167	0.3077	0.5	0.3043	0.28	0.2692	0.4
HEMA	0.5385	0.6364	0.5	0.2857	0.7692	0.6667	0.9167	1	0.2692	0.45	0.3182	0.2917	0.28	0.35
SA	0.2917	0.2083	0.3333	0.3182	0.3077	0.24	0.3077	0.2692	1	0.2121	0.25	0.2353	0.2286	0.1875
CBAA	0.4211	0.3889	0.4	0.1905	0.4286	0.4211	0.5	0.45	0.2121	1	0.3846	0.2667	0.1818	0.3077
CBMA	0.35	0.3158	0.3333	0.25	0.3636	0.2857	0.3043	0.3182	0.25	0.3846	1	0.7273	0.3448	0.2143
SBMA	0.3182	0.2857	0.3043	0.2273	0.3333	0.2609	0.28	0.2917	0.2353	0.2667	0.7273	1	0.3226	0.3846
MPC	0.2	0.2727	0.1923	0.2174	0.2222	0.25	0.2692	0.28	0.2286	0.1818	0.3448	0.3226	1	0.25
VPPS	0.3889	0.2778	0.7	0.15	0.3333	0.3158	0.4	0.35	0.1875	0.3077	0.2143	0.3846	0.25	1
